# Supplementary material for: Plasma pharmacokinetic profile and efficacy of meloxicam administered subcutaneously and intramuscularly to sheep
Source: PLoS One. 2019 Apr 24;14(4):e0215842. doi: 10.1371/journal.pone.0215842 (PMC6481916; doi:10.1371/journal.pone.0215842)
Supplement: S1 File — (XLSX) [file pone.0215842.s001.xlsx]

## Sheet: Sheet1
	Gait score at each sampling time
	Treatment
	IM 1.0mg.kg	IM 1.0mg/kg	SC 1.0mg/kg	IM 1.0mg/kg	IM 1.0mg/kg	IM 2.0mg/kg	SC 2.0mg/kg	SC 2.0mg/kg	IM 2.0mg/kg	SC 1.0mg/kg	IM 2.0mg/kg	SC 1.0mg/kg	SC 2.0mg/kg	IM 1.0mg/kg	SC 2.0mg/kg	IM 2.0mg/kg	SC 2.0mg/kg	SC 2.0mg/kg	SC 1.0mg/kg	IM 1.0mg/kg	SC 1.0mg/kg	IM 2.0mg/kg	SC 1.0mg/kg	IM 2.0mg/kg	Controls
Sheep tag	1465	1418	1438	1471	1432	1443	1422	1417	1421	1445	1414	1456	1416	1413	1418	1438	1471	1432	1443	1417	1421	1445	1414	1456	1465	1413	1416	1422
T	Subject 1	Subject 2	Subject 3	Subject 4	Subject 5	Subject 6	Subject 7	Subject 8	Subject 9	Subject 10	Subject 11	Subject 12	Subject 13	Subject 14	Subject 15	Subject 16	Subject 17	Subject 18	Subject 19	Subject 20	Subject 21	Subject 22	Subject 23	Subject 24	Subject 25	Subject 26	Subject 27	Subject 28
0'	0	0	0	0	0	0	0	0	0	0	0	0	0	0	0	0	0	0	0	0	0	0	0	0	0	0	2	2
30'	3	1	0	0	2	2	1	1	2	3	2	3	1	3	2	3	2	1	0	3	2	3	1	2	1	1	3	2
1h	3	2	1	1	2	1	1	2	3	3	3	3	1	3	3	3	0	1	1	3	3	3	2	3	3	1	1	1
2h	2	2	0	1	2	2	1	2	2	3	3	2	1	3	3	2	1	1	0	3	1	1	1	3	2	1	1	1
4h	2	1	0	1	1	1	1	2	1	1	3	3	3	2	3	2	0	2	1	3	1	1	3	3	3	1	1	0
6h	2	0	1	1	2	1	1	1	0	0	2	2	1	2	3	2	0	2	0	3	1	1	3	3	2	0	0	1
8h	2	0	0	1	1	1	0	0	1	0	2	1	1	1	3	2	0	1	0	2	0	1	3	3	2	1	0	0
10h	1	0	0	0	1	1	1	0	1	0	1	0	0	3	0	1	1	2	0	2	0	0	1	3	0	0	0	0
12h	1	0	0	0	0	0	0	0	0	0	0	0	0	2	2	2	0	1	0	2	0	2	2	2	0	0	0	2
24h	2	0	1	0	1	0	0	0	0	0	0	1	1	0	3	1	0	1	0	1	0	0	2	3	2	2	0	0
48h	0	1	0	0	0	0	0	0	1	1	0	0	0	2	1	2	0	0	0	2	0	0	0	1	0	2	1	0
	Temperature at each sampling time
	Treatment
	IM 1.0mg.kg	IM 1.0mg/kg	SC 1.0mg/kg	IM 1.0mg/kg	IM 1.0mg/kg	IM 2.0mg/kg	SC 2.0mg/kg	SC 2.0mg/kg	IM 2.0mg/kg	SC 1.0mg/kg	IM 2.0mg/kg	SC 1.0mg/kg	SC 2.0mg/kg	IM 1.0mg/kg	SC 2.0mg/kg	IM 2.0mg/kg	SC 2.0mg/kg	SC 2.0mg/kg	SC 1.0mg/kg	IM 1.0mg/kg	SC 1.0mg/kg	IM 2.0mg/kg	SC 1.0mg/kg	IM 2.0mg/kg	Controls
Sheep tag	1465	1418	1438	1471	1432	1443	1422	1417	1421	1445	1414	1456	1416	1413	1418	1438	1471	1432	1443	1417	1421	1445	1414	1456	1465	1413	1416	1422
T	Subject 1	Subject 2	Subject 3	Subject 4	Subject 5	Subject 6	Subject 7	Subject 8	Subject 9	Subject 10	Subject 11	Subject 12	Subject 13	Subject 14	Subject 15	Subject 16	Subject 17	Subject 18	Subject 19	Subject 20	Subject 21	Subject 22	Subject 23	Subject 24	Subject 25	Subject 26	Subject 27	Subject 28
0'	22.3	13.8	19	16.5	15.5	19.8	20.4	23.5	19	13.1	19.6	17.2	27.3	20.5	16.1	19.7	20.5	19.4	21.8	22.4	23.9	13.3	20.9	23.9	18.9	24.1	14.1	21.7
30'	18.4	24.6	21.5	20.6	22.2	23.2	26.7	23.5	19.5	23.7	23.9	24.9	18.6	24	21.2	23.2	24.3	24	22.9	21.7	26.5	25.5	22.4	24.5	23.5	22.6	27.5	23.9
1h	23.4	21.4	21.2	21	21.6	19.8	21.9	7.2	20.2	24.9	23	25.6	21.3	25.6	25.4	25.3	24.7	24.5	23.3	24.6	24.5	23.6	24.6	24.3	16.9	23.5	28.1	24.6
2h	24.3	25.4	23.7	24.9	19.9	13.3	24.2	27.9	25.6	23.7	22.8	26.7	27.9	25.8	24.7	26.5	27.7	23.1	23.7	24.9	25.7	21	25.2	27.2	23.5	24.6	28.4	21.9
4h	32.7	27.4	25.4	31.2	29.5	23.6	23.5	27.1	26.6	27.5	26.1	25.4	24.3	27.9	30.3	27.9	29.2	28.8	25.6	27	25.9	25.4	28	27.3	32.4	25.1	29.5	26.8
6h	15.6	25	21.9	21.5	24.9	22.8	22.9	24.5	23.3	21.6	24.1	24.4	23.9	22.8	17.9	20.3	23.8	22.1	20.7	22.8	24.2	21.7	24.1	25.3	24.2	23.9	27.1	23.3
8h	25.9	24.6	25.1	25.7	25.3	18.7	25.2	26.1	23.6	25	25.8	25.5	25.1	26.3	26	24.4	24.1	25.2	21.7	24.9	24.1	21.2	24.3	26.1	24.6	25.5	28.5	24.9
10h	23	20.8	17.9	21.1	22.4	18.2	21	22	23.1	22.2	25.6	25.6	22	26.1	21.2	21.6	22.4	23.9	20.3	21.6	25.3	22.6	24.5	25.5	20.5	24.5	26	22.3
12h	22.8	21.7	19.8	21.1	23.5	21.5	22.6	24.5	23.7	22.1	22.6	24	23	24.4	24	21.6	25.2	24.5	22.1	25.3	23.1	21.9	23.6	25.6	25.5	24.8	27.4	23.5
24h	30.1	20.5	15.2	24.4	25.2	21.3	22.5	21.8	29	16	23.4	23.3	23.4	30.2	25.1	27.1	27.7	24.1	22.6	28.3	27.9	29.9	16.5	31.5	20.1	23.6	29.4	22.7
48h	25.6	24.6	23.1	19.4	25.7	25.3	26.7	27.6	26.3	26.8	26.5	28.6	26.9	28.4	27.2	25.6	27.4	25.1	29.9	16.7	25.4	26.5	27.2	28.9	25.8	29.9	29.3	27.1
																									Controls
	Circumference (mm) at each sampling time
	Treatment
	IM 1.0mg.kg	IM 1.0mg/kg	SC 1.0mg/kg	IM 1.0mg/kg	IM 1.0mg/kg	IM 2.0mg/kg	SC 2.0mg/kg	SC 2.0mg/kg	IM 2.0mg/kg	SC 1.0mg/kg	IM 2.0mg/kg	SC 1.0mg/kg	SC 2.0mg/kg	IM 1.0mg/kg	SC 2.0mg/kg	IM 2.0mg/kg	SC 2.0mg/kg	SC 2.0mg/kg	SC 1.0mg/kg	IM 1.0mg/kg	SC 1.0mg/kg	IM 2.0mg/kg	SC 1.0mg/kg	IM 2.0mg/kg	Controls
Sheep tag	1465	1418	1438	1471	1432	1443	1422	1417	1421	1445	1414	1456	1416	1413	1418	1438	1471	1432	1443	1417	1421	1445	1414	1456	1465	1413	1416	1422
T	Subject 1	Subject 2	Subject 3	Subject 4	Subject 5	Subject 6	Subject 7	Subject 8	Subject 9	Subject 10	Subject 11	Subject 12	Subject 13	Subject 14	Subject 15	Subject 16	Subject 17	Subject 18	Subject 19	Subject 20	Subject 21	Subject 22	Subject 23	Subject 24	Subject 25	Subject 26	Subject 27	Subject 28
0'	13	14	12.2	13.5	14	15.4	13.2	12.6	16.2	13.8	14	14.8	16.2	13	12.6	13.5	14	13	13.8	13.2	13.5	14.1	13.2	13.5	14	12.8	22.3	13.5
30'	14.2	13.5	14.4	14.6	13.8	15.6	14	13.2	19.6	14.2	14.5	13.8	13	13.5	12.8	13.5	13.6	13.4	14	13.1	14.2	13.6	13.2	14	13.8	14.6	15	12
1h	13	12.2	13.2	11.6	12	16	14.8	14.5	15.4	13.2	13	11.5	14.4	13.2	13.2	13.6	12.5	13.5	13.2	13	14.8	14	13.1	14	14.4	10.5	14.5	14
2h	13.1	13.6	13.2	14.5	14.4	13	14.5	14	15.1	13.8	14.2	14.3	15.5	13	13	13.3	14.6	13.3	14.2	13	14.5	14.5	13.7	13.9	14.2	13.8	14.3	14
4h	14.4	13	14.4	14	14.5	14.8	14.5	13.7	15.5	14	14.2	14.5	15	13.5	13	13.5	14.7	13	13.7	14	15.1	15	13.8	13.6	15	13.9	14.8	14
6h	13.8	13.5	13.4	14	14	15	15	14	13.5	14.5	14	13.6	15.5	13.2	13.1	14.5	14.1	13.2	14	13.3	15.5	14.6	14.5	14.5	15	12.5	15.8	14
8h	14	13	14	13	13.6	15	15	14.2	15.2	14	14.6	14.5	15	14	13.5	15	14.4	13.3	13	13.4	15.1	14.5	14.5	15	15	14	16.3	14.6
10h	13.5	14	13	13.2	13	14.8	15	14.2	16.4	14	14.1	14.8	15.2	8	15	14.2	14.5	13.9	14.2	14.1	15.5	14.9	14.6	15	15.8	13.5	16.3	15
12h	13.5	13.2	12.6	13	14	14	15	14.5	15.7	14.4	14.9	14.6	14.4	14	13.8	14.5	14.4	13	13.8	12	15.8	15.2	14.6	14	14.5	12.8	17.4	14.8
24h	14.2	13.5	14	13.5	14.2	16	15.2	14.2	16.1	14.5	14.6	14	15.9	14.5	14.2	14.7	15.2	13.8	10.5	13.5	15.6	14.3	14.5	15.5	13	14.9	16.5	15.7
48h	14.9	13	13.4	13.5	14.5	16.2	15.1	13.8	15.5	14	15.4	14.2	16.7	14.7	14.2	15	15	13.8	13.4	13.7	15.6	15	14.3	15.5	14.5	14.7	16.1	15
	Sensitivity at each sampling time
	Treatment
	IM 1.0mg.kg	SC 2.0mg/kg	IM 2.0mg/kg	SC 2.0mg/kg	SC 2.0mg/kg	SC 1.0mg/kg	IM 1.0mg.kg	SC 1.0mg/kg	IM 2.0mg/kg	SC 1.0mg/kg	IM 2.0mg/kg	IM 1.0mg/kg	Controls
Sheep tag	1465	1418	1438	1471	1432	1443	1417	1421	1445	1414	1456	1413	1416	1422
T	Subject 1	Subject 2	Subject 3	Subject 4	Subject 5	Subject 6	Subject 8	Subject 9	Subject 10	Subject 11	Subject 12	Subject 14	Subject 13	Subject 7
0'	10	10	10	10	10	10	10	10	10	10	10	10	10	10
30'	10	3.08	10	10	4.4	10	10	2.68	10	10	4.11	10	10	10
1h	10	10	10	10	10	10	10	0.36	5.48	10	10	10	10	10
2h	10	3.82	10	10	10	10	10	10	10	10	10	10	10	10
4h	0.46	0.2	10	10	10	10	10	10	10	0.71	0.23	10	1.81	10
6h	0.57	10	10	10	10	10	4.66	10	10	0.21	2.46	10	1.91	1.61
8h	0.38	3.68	10	10	10	10	10	2.22	10	10	0.21	10	10	2.89
10h	0.6	10	10	2.59	0.44	10	10	10	10	1.7	0.9	3.39	2.03	10
12h	0.99	10	10	1.5	10	10	10	10	1.98	10	0.27	3.75	10	10
24h	0.95	4.56	10	7.07	4.53	10	10	2.6	4.23	10	0.85	10	1.54	4.46
48h	1.94	10	10	10	3.69	10	2.04	10	4.09	10	1.19	3.93	5.51	3.95
	Meloxicam concentration 1 mg/kg sc administration µg/mL
T	sheep 1456	Sheep 1445	Sheep 1438	Sheep 1421	Sheep 1443	Sheep 1414
0'	0	0	0	0	0	0
30'	1.72175	0.827205	0.66168	0.816208	0.619133	0.629624
1h	2.92069	1.6425	1.21585	2.33394	1.99932	2.01752
2h	6.29813	3.97923	3.14907	4.38192	3.96493	4.80153
4h	8.01835	6.58145	5.9424	6.35823	6.30007	5.70009
6h	7.18983	8.29988	7.11238	5.88257	6.01836	5.31915
8h	5.6437	7.08288	5.92001	5.23158	5.36201	4.22178
10h	4.99477	6.64317	5.34471	4.71813	4.88758	3.82321
12h	4.08291	5.12458	4.12572	4.53574	7.38247	3.32819
24h	1.53009	2.60056	1.72091	1.83744	1.43856	1.18255
48h	0.246933	0.947909	0.30074	0.600593	0.339314	0.19919
	Meloxicam concentration 2 mg/kg sc administration µg/mL
T	Sheep 1417	Sheep 1416	Sheep 1422	Sheep 1418	Sheep 1432	Sheep 1471
0'	0	0	0	0	0	0
30'	2.11819	3.0871	3.42962	2.90521	6.21871	1.29833
1h	3.83732	5.25094	6.2275	4.99878	11.3575	3.39288
2h	7.87	11.4536	13.5726	8.61833	14.4879	7.26917
4h	14.1876	14.8543	18.9488	13.3572	16.546	11.8113
6h	17.7347	14.2967	18.4907	14.8472	14.8181	12.7258
8h	17.1109	11.2237	12.3459	13.528	13.1686	12.0067
10h	15.0721	10.3921	13.3695	11.4985	11.8858	11.151
12h	13.296	9.348	11.8073	10.1926	10.9287	9.6868
24h	8.20251	5.1662	6.69873	4.96513	4.58285	4.30127
48h	4.00378	1.43458	2.93735	2.11234	1.32148	1.16768
	Meloxicam concentration 1 mg/kg im administration µg/mL
T	Sheep 1418	Sheep 1432	Sheep 1471	Sheep 1417	Sheep 1465	Sheep 1413
0'	0	0	0	0	0	0
30'	12.1889	6.93151	9.19297	3.61113	6.20766	8.4066
1h	11.8974	8.41249	10.4349	7.36832	6.35602	8.63151
2h	11.1126	10.1947	10.332	10.0592	5.53736	7.86362
4h	9.16089	10.421	10.951	7.89969	4.61049	6.49005
6h	8.17779	9.61698	9.13685	7.68626	4.168	5.94482
8h	6.98938	7.59546	7.66073	6.85116	3.70996	5.20045
10h	6.30707	6.9816	6.45803	5.78534	3.1547	4.52103
12h	5.22273	6.61485	5.63276	4.90942	2.68555	4.00289
24h	2.55378	3.26314	2.65371	1.98195	1.43553	1.91237
48h	0.541264	0.932296	0.672988	0.403694	0.563046	0.802132
	Meloxicam concentration 2 mg/kg im administration µg/mL
T	Sheep 1421	Sheep 1443	Sheep 1414	Sheep 1456	Sheep 1445	Sheep 1438
0'	0	0	0	0	0	0
30'	11.0169	17.4351	10.2473	10.0321	3.52174	6.70393
1h	14.5238	20.236	14.7313	13.3123	7.83446	9.31115
2h	17.4717	19.7392	13.3528	13.2348	11.3488	13.06
4h	17.8201	18.4068	12.3949	11.4166	12.666	13.0331
6h	15.3108	15.4715	12.5332	9.30538		12.1836
8h	14.7765	14.772	9.91666	8.59309	12.8186	11.0717
10h	11.0178	13.4173	8.63332	7.60777	10.2201	9.24704
12h	9.6151	12.0814	8.20205	6.75559	8.51178	9.03848
24h	5.45921	6.76295	5.03527	2.36319	3.52537	3.44354
48h	1.59267	2.61834	1.96121	0.429022	0.773492	0.771679
Sheep	1	2	3	4	5	6	7	8	9	10	11	12	13	14	1	2	3	4	5	6	7	8	9	10	11	12	13	14	1	2	3	4	5	6	7	8	9	10	11	12	13	14	1	2	3	4	5	6	7
Timepoint	1	1	1	1	1	1	1	1	1	1	1	1	1	1	2	2	2	2	2	2	2	2	2	2	2	2	2	2	3	3	3	3	3	3	3	3	3	3	3	3	3	3	4	4	4	4	4	4	4
Circ. Affected (mm)	14	14	12.2	13.5	14	15.4	13.2	12.6	16.2	13.8	14	14.8	16.2	12.8	13.8	13.5	14.4	14.6	13.8	15.6	14	13.2	19.6	14.2	14.5	13.8	13	14.6	14.4	12.2	13.2	11.6	12	16	14.8	14.5	15.4	13.2	13	11.5	14.4	10.5	14.2	13.6	13.2	14.5	14.4	13	14.5
Gait score	0	0	0	0	0	0	0	0	0	0	0	0	0	0	1	1	0	0	2	2	1	1	2	3	2	3	1	1	3	2	1	1	2	1	1	2	3	3	3	3	1	1	2	2	0	1	2	2	1
Affected temp.	18.9	13.8	19	16.5	15.5	19.8	20.4	23.5	19	13.1	19.6	17.2	27.3	24.1	23.5	24.6	21.5	20.6	22.2	23.2	26.7	23.5	19.5	23.7	23.9	24.9	18.6	22.6	16.9	21.4	21.2	21	21.6	19.8	21.9	7.2	20.2	24.9	23	25.6	21.3	23.5	23.5	25.4	23.7	24.9	19.9	13.3	24.2
[truncated: 269 more columns]
